# Supplementary material for: A Multi-Ingredient Supplement Improves Body Re-Composition, Ovarian Aging Markers, and Reproductive Success in Young and Middle-Aged Female Mice
Source: Biomolecules. 2025 Aug 30;15(9):1258. doi: 10.3390/biom15091258 (PMC12466991; doi:10.3390/biom15091258)
Supplement: Supplementary file 1 [file biomolecules-15-01258-s001.zip]

Archive with 1 entries (1 files):
- biomolecules-3721170-supplementary.pdf
